# Supplementary material for: Sex‐specific effects of dietary restriction on physiological variables in Japanese quails
Source: Ecol Evol. 2024 May 23;14(5):e11405. doi: 10.1002/ece3.11405 (PMC11116846; doi:10.1002/ece3.11405)
Supplement: Supplementary file 1 — Data S1. [file ECE3-14-e11405-s001.zip]

Archive with 5 entries (5 files):
- DR_egg_data.xlsx
- DR_physiology_dataset.xlsx
- ECE-2023-11-02071_R_codes.docx
- README_egg_mass_number_dataset.txt
- README_file-for_physiology_dataset.txt
