# Supplementary material for: Sex‐specific effects of dietary restriction on physiological variables in Japanese quails
Source: Ecol Evol. 2024 May 23;14(5):e11405. doi: 10.1002/ece3.11405 (PMC11116846; doi:10.1002/ece3.11405)
Supplement: Supplementary file 1 — Data S1. [file ECE3-14-e11405-s001.zip › DR_egg_data.xlsx]

## Sheet: Sheet1
birdID	treatment	block	day	eggmass
3	DR20		0	13.46
3	DR20		1	13.9
3	DR20		2	13.78
3	DR20		3	14.44
3	DR20		4	13.6
3	DR20		5
3	DR20		6	13.81
3	DR20		7	14.37
3	DR20		8	14.48
3	DR20		9	13.69
3	DR20		10	13.94
3	DR20		11	12.99
3	DR20		12
3	DR20		13	13.38
3	DR20		14	13.84
4	DR30		0	10.99
4	DR30		1	10.7
4	DR30		2
4	DR30		3
4	DR30		4
4	DR30		5
4	DR30		6	10.23
4	DR30		7	10.8
4	DR30		8	10.65
4	DR30		9	10.88
4	DR30		10	10.6
4	DR30		11	10.44
4	DR30		12	10.42
4	DR30		13	10.59
4	DR30		14	10.4
7	ADL		0	11.89
7	ADL		1	12.64
7	ADL		2	12.29
7	ADL		3	12.37
7	ADL		4	12.76
7	ADL		5	12.46
7	ADL		6	12.26
7	ADL		7	12.34
7	ADL		8
7	ADL		9
7	ADL		10	12.29
7	ADL		11	12.23
7	ADL		12	12.79
7	ADL		13	13.14
7	ADL		14	13.4
8	DR40		0	8.89
8	DR40		1	7.66
8	DR40		2	4.47
8	DR40		3
8	DR40		4
8	DR40		5	7.03
8	DR40		6	7.26
8	DR40		7
8	DR40		8	7
8	DR40		9	9.81
8	DR40		10
8	DR40		11
8	DR40		12	10.89
8	DR40		13
8	DR40		14	10.09
10	DR40		0	13.53
10	DR40		1	13.19
10	DR40		2	12.93
10	DR40		3	12.37
10	DR40		4	12
10	DR40		5	11.14
10	DR40		6	11.24
10	DR40		7	10.75
10	DR40		8
10	DR40		9
10	DR40		10
10	DR40		11	10.74
10	DR40		12
10	DR40		13
10	DR40		14	11.22
13	DR20		0	12.95
13	DR20		1	12.68
13	DR20		2	12.64
13	DR20		3	12.72
13	DR20		4	12.75
13	DR20		5	12.64
13	DR20		6	12.47
13	DR20		7	12.58
13	DR20		8
13	DR20		9	12.26
13	DR20		10
13	DR20		11	12.67
13	DR20		12	11.72
13	DR20		13
13	DR20		14	11.94
14	DR30		0	13.32
14	DR30		1	13.37
14	DR30		2	12.89
14	DR30		3
14	DR30		4
14	DR30		5
14	DR30		6	11.57
14	DR30		7
14	DR30		8
14	DR30		9
14	DR30		10
14	DR30		11
14	DR30		12
14	DR30		13
14	DR30		14
15	ADL		0	11.42
15	ADL		1	11.73
15	ADL		2	11.88
15	ADL		3	11.94
15	ADL		4	12.4
15	ADL		5	11.95
15	ADL		6	12.26
15	ADL		7	12.37
15	ADL		8	12.13
15	ADL		9	12.95
15	ADL		10	12.55
15	ADL		11
15	ADL		12	12.38
15	ADL		13	12.77
15	ADL		14	12.54
17	DR20		0	11.61
17	DR20		1	7.65
17	DR20		2
17	DR20		3
17	DR20		4
17	DR20		5
17	DR20		6	11.12
17	DR20		7
17	DR20		8	12.5
17	DR20		9	12.34
17	DR20		10	11.95
17	DR20		11	12.07
17	DR20		12	12.32
17	DR20		13
17	DR20		14	11.73
18	ADL		0	12.45
18	ADL		1	11.47
18	ADL		2	11.9
18	ADL		3	12.05
18	ADL		4	12.04
18	ADL		5	11.86
18	ADL		6	11.91
18	ADL		7
18	ADL		8	11.86
18	ADL		9	11.95
18	ADL		10	11.95
18	ADL		11	11.74
18	ADL		12	11.64
18	ADL		13	11.54
18	ADL		14	11.56
21	DR20		0
21	DR20		1
21	DR20		2	11.59
21	DR20		3	11.24
21	DR20		4	10.57
21	DR20		5	11.57
21	DR20		6	10.87
21	DR20		7	12.42
21	DR20		8	10.54
21	DR20		9	12.99
21	DR20		10	11.07
21	DR20		11
21	DR20		12	10.86
21	DR20		13
21	DR20		14	11.11
24	DR30		0
24	DR30		1
24	DR30		2
24	DR30		3
24	DR30		4
24	DR30		5
24	DR30		6
24	DR30		7
24	DR30		8
24	DR30		9
24	DR30		10
24	DR30		11
24	DR30		12
24	DR30		13
24	DR30		14
26	DR40		0	13.93
26	DR40		1
26	DR40		2
26	DR40		3	13.18
26	DR40		4	13.2
26	DR40		5	12.29
26	DR40		6	11.88
26	DR40		7
26	DR40		8	11.21
26	DR40		9
26	DR40		10	11.65
26	DR40		11	12.04
26	DR40		12
26	DR40		13
26	DR40		14	12.76
27	ADL		0	11.67
27	ADL		1	11.36
27	ADL		2
27	ADL		3	11.53
27	ADL		4	11.49
27	ADL		5
27	ADL		6	11.66
27	ADL		7	12.09
27	ADL		8	12.1
27	ADL		9	12.1
27	ADL		10	12.37
27	ADL		11	12.14
27	ADL		12	12.45
27	ADL		13	12.07
27	ADL		14	11.95
29	ADL		0	12.23
29	ADL		1	12.2
29	ADL		2	10.69
29	ADL		3	12.48
29	ADL		4	12.75
29	ADL		5	12.71
29	ADL		6	12.68
29	ADL		7
29	ADL		8	12.6
29	ADL		9	12.39
29	ADL		10	12.54
29	ADL		11	12.26
29	ADL		12	12.16
29	ADL		13	11.8
29	ADL		14	12.12
32	DR20		0	12.34
32	DR20		1	12.28
32	DR20		2
32	DR20		3	12.28
32	DR20		4	12.14
32	DR20		5	12.36
32	DR20		6	12.31
32	DR20		7	12.4
32	DR20		8	12.46
32	DR20		9	12.07
32	DR20		10	12.68
32	DR20		11	12.15
32	DR20		12	12.15
32	DR20		13	12.74
32	DR20		14	12.26
35	DR30		0	11.23
35	DR30		1	11.02
35	DR30		2	10.93
35	DR30		3
35	DR30		4	11.09
35	DR30		5	10.88
35	DR30		6	10.89
35	DR30		7	10.74
35	DR30		8	10.49
35	DR30		9	10.7
35	DR30		10	11.17
35	DR30		11	10.55
35	DR30		12	10.67
35	DR30		13	10.36
35	DR30		14	10.23
36	DR40		0
36	DR40		1	12.3
36	DR40		2	11.99
36	DR40		3	11.62
36	DR40		4	11.3
36	DR40		5	11.29
36	DR40		6	10.83
36	DR40		7
36	DR40		8
36	DR40		9	9.26
36	DR40		10
36	DR40		11	11.12
36	DR40		12
36	DR40		13	12.25
36	DR40		14	12.18
37	DR30		0	11.13
37	DR30		1	11.23
37	DR30		2	11.52
37	DR30		3
37	DR30		4	11.25
37	DR30		5	12.4
37	DR30		6	13.2
37	DR30		7	12.3
37	DR30		8	12
37	DR30		9
37	DR30		10	11.61
37	DR30		11	12.17
37	DR30		12
37	DR30		13
37	DR30		14	13.19
38	DR40		0
38	DR40		1	12.02
38	DR40		2
38	DR40		3	11.62
38	DR40		4	10.43
38	DR40		5	10.28
38	DR40		6	9.36
38	DR40		7
38	DR40		8
38	DR40		9
38	DR40		10	9.48
38	DR40		11
38	DR40		12
38	DR40		13
38	DR40		14
42	DR30		0	12.64
42	DR30		1	13.07
42	DR30		2	12.72
42	DR30		3	12.53
42	DR30		4	12.61
42	DR30		5	12.04
42	DR30		6
42	DR30		7	11.8
42	DR30		8	11.57
42	DR30		9	11.52
42	DR30		10	11.55
42	DR30		11	7.72
42	DR30		12	11.28
42	DR30		13	11.55
42	DR30		14	11.21
44	ADL		0	12.86
44	ADL		1	12.62
44	ADL		2	12.74
44	ADL		3	12.72
44	ADL		4	12.85
44	ADL		5	13
44	ADL		6
44	ADL		7	11.89
44	ADL		8	12
44	ADL		9	12.59
44	ADL		10	13.1
44	ADL		11	12.89
44	ADL		12	13.16
44	ADL		13	12.99
44	ADL		14	13.11
45	DR20		0	13.73
45	DR20		1	13.67
45	DR20		2	13.27
45	DR20		3	13.09
45	DR20		4	12.7
45	DR20		5	12.03
45	DR20		6
45	DR20		7
45	DR20		8
45	DR20		9	12.48
45	DR20		10
45	DR20		11	13.57
45	DR20		12
45	DR20		13	12.83
45	DR20		14	13.08
48	DR40		0	11.24
48	DR40		1	11.68
48	DR40		2	10.97
48	DR40		3	12.92
48	DR40		4	10.57
48	DR40		5
48	DR40		6	10.11
48	DR40		7	10.23
48	DR40		8	10.4
48	DR40		9	10.32
48	DR40		10	10.37
48	DR40		11
48	DR40		12	11.28
48	DR40		13
48	DR40		14	11.82
50	ADL		0	11.17
50	ADL		1	12.97
50	ADL		2	12.38
50	ADL		3	12.7
50	ADL		4	12.8
50	ADL		5	12.56
50	ADL		6	12.37
50	ADL		7
50	ADL		8	12.65
50	ADL		9	12.36
50	ADL		10	12.29
50	ADL		11	12.79
50	ADL		12	12.36
50	ADL		13	12.33
50	ADL		14	12.33
52	DR30		0	11.99
52	DR30		1	12.18
52	DR30		2	12.49
52	DR30		3
52	DR30		4	13.54
52	DR30		5	13.17
52	DR30		6	12.42
52	DR30		7
52	DR30		8
52	DR30		9
52	DR30		10	12.42
52	DR30		11	11.36
52	DR30		12	10.94
52	DR30		13
52	DR30		14
53	ADL		0	13.96
53	ADL		1
53	ADL		2	13.27
53	ADL		3	13.14
53	ADL		4	12.83
53	ADL		5
53	ADL		6
53	ADL		7	13.53
53	ADL		8	14.38
53	ADL		9	14.25
53	ADL		10	14.08
53	ADL		11	14.43
53	ADL		12	14.09
53	ADL		13	13.93
53	ADL		14
55	DR30		0
55	DR30		1	11.41
55	DR30		2	11.75
55	DR30		3	11.78
55	DR30		4	11.49
55	DR30		5	11.11
55	DR30		6	10.9
55	DR30		7
55	DR30		8	10.5
55	DR30		9	5.58
55	DR30		10	11.54
55	DR30		11	9.96
55	DR30		12	10.58
55	DR30		13	10.86
55	DR30		14	10.46
57	DR40		0	12.75
57	DR40		1	12.79
57	DR40		2	11.52
57	DR40		3	11.63
57	DR40		4	10.93
57	DR40		5
57	DR40		6	11.04
57	DR40		7	10.66
57	DR40		8	11.04
57	DR40		9	11.24
57	DR40		10
57	DR40		11	10.44
57	DR40		12	10.97
57	DR40		13	11.15
57	DR40		14	10.98
58	DR20		0
58	DR20		1
58	DR20		2
58	DR20		3
58	DR20		4
58	DR20		5
58	DR20		6
58	DR20		7
58	DR20		8
58	DR20		9
58	DR20		10
58	DR20		11
58	DR20		12
58	DR20		13
58	DR20		14
61	DR20		0	13.3
61	DR20		1	13.12
61	DR20		2	12.41
61	DR20		3	11.4
61	DR20		4	11.31
61	DR20		5	10.84
61	DR20		6
61	DR20		7	10.33
61	DR20		8	10.84
61	DR20		9	10.13
61	DR20		10
61	DR20		11
61	DR20		12
61	DR20		13	10.69
61	DR20		14	12.02
64	DR40		0	12.54
64	DR40		1	13
64	DR40		2	12.58
64	DR40		3	12.32
64	DR40		4	11.81
64	DR40		5	11.8
64	DR40		6	11.28
64	DR40		7
64	DR40		8	10.4
64	DR40		9	10.16
64	DR40		10
64	DR40		11
64	DR40		12	10.63
64	DR40		13	10.34
64	DR40		14
