# Supplementary material for: Sex‐specific effects of dietary restriction on physiological variables in Japanese quails
Source: Ecol Evol. 2024 May 23;14(5):e11405. doi: 10.1002/ece3.11405 (PMC11116846; doi:10.1002/ece3.11405)
Supplement: Supplementary file 1 — Data S1. [file ECE3-14-e11405-s001.zip › DR_physiology_dataset.xlsx]

## Sheet: Sheet1
birdID	sex	block	stagger	session	handlingtime	treatment	week	mass	igf1	trig
1	Male	1	1	1	105	DR30	Week 2	209.8	7.58959	0.5
1	Male	1	1	1	135	DR30	Initial	241	15.8993	1.1
1	Male	1	1	1	163	DR30	Week 1	223.1	12.212	0.6
2	Male	1	1	1	215	ADL	Week 2	261.8	0.830882	1.3
2	Male	1	1	1	254	ADL	Week 1	265	0.831147	0.95
2	Male	1	1	1	284	ADL	Initial	251	0.796211	1.45
3	Female	1	1	1	101	DR20	Week 1	272.9	8.35042	8.3
3	Female	1	1	1	107	DR20	Week 2	277.1	7.48245	7.2
3	Female	1	1	1	251	DR20	Initial	297.7	8.01035	9.7
4	Female	1	1	1	192	DR30	Week 2	249.2	5.5487	4.81
4	Female	1	1	1	206	DR30	Week 1	271.4	6.51001	9.4
4	Female	1	1	1	410	DR30	Initial	279.3	4.5874	8.2
5	Male	1	1	1	111	DR40	Week 2	195.3	1.59269	1.05
5	Male	1	1	1	124	DR40	Initial	231.8	4.28585	2.2
5	Male	1	1	1	124	DR40	Week 1	211.2	3.22511	1.15
6	Male	1	1	1	166	DR20	Week 1	234.6	5.04762	0.5
6	Male	1	1	1	307	DR20	Initial	250.1	6.59268	2
6	Male	1	1	1	318	DR20	Week 2	229	7.93772	0.7
7	Female	1	1	1	118	ADL	Week 2	304	13.3621	12.1
7	Female	1	1	1	180	ADL	Initial	286.3	9.20383	10.9
7	Female	1	1	1	220	ADL	Week 1	300.6	17.5204	10.45
8	Female	1	1	1	106	DR40	Week 2	242.5	9.23154	5.25
8	Female	1	1	1	325	DR40	Week 1	254.9	8.92094	8.4
8	Female	1	1	1	390	DR40	Initial	284.3	4.9497	10
9	Male	2	1	2	107	DR40	Week 1	200.9	6.85865	0.5
9	Male	2	1	2	151	DR40	Week 2	196.3	3.11363	0.95
9	Male	2	1	2	156	DR40	Initial	225.5	5.53477	1.4
10	Female	2	1	2	141	DR40	Initial	283.2	5.61421	10.7
10	Female	2	1	2	228	DR40	Week 1	232	7.28095	5.65
10	Female	2	1	2	250	DR40	Week 2	220.2	5.25914	7.4
11	Male	2	1	2	120	ADL	Week 1	237.2	9.2802	1.7
11	Male	2	1	2	128	ADL	Initial	235.6	11.0701	1.1
11	Male	2	1	2	130	ADL	Week 2	240	7.49037	1.4
12	Male	2	1	2	150	DR30	Week 1	208	3.84993	0.7
12	Male	2	1	2	200	DR30	Week 2	198.3	2.95738	0.5
12	Male	2	1	2	248	DR30	Initial	230	3.20634	1.1
13	Female	2	1	2	106	DR20	Initial	317.2	13.6034	10.8
13	Female	2	1	2	213	DR20	Week 1	248.1	14.1102	5.8
13	Female	2	1	2	245	DR20	Week 2	238.8	10.2916	4.9
14	Female	2	1	2	92	DR30	Week 2	252.4	7.41383	6.2
14	Female	2	1	2	110	DR30	Week 1	252.8	6.20437	4.75
14	Female	2	1	2	236	DR30	Initial	290.6	5.44948	4.75
15	Female	2	1	2	90	ADL	Initial	277.3	7.00295	10.55
15	Female	2	1	2	156	ADL	Week 2	281.8	10.6131	7.75
15	Female	2	1	2	198	ADL	Week 1	275.5	11.245	9
16	Male	2	1	2	210	DR20	Week 1	223.9	5.08588	1.2
16	Male	2	1	2	265	DR20	Initial	239.3	7.72903	1.7
16	Male	2	1	2	270	DR20	Week 2	224.6	4.07065	0.55
17	Female	5	2	1	118	DR20	Week 2	219.7	6.38524	2.95
17	Female	5	2	1	151	DR20	Week 1	242.9	5.79882	3.8
17	Female	5	2	1	199	DR20	Initial	251.2	9.95292	8.95
18	Female	5	2	1	117	ADL	Initial	286.9	5.10064	8.6
18	Female	5	2	1	220	ADL	Week 2	295.8	2.53877	10.1
18	Female	5	2	1	291	ADL	Week 1	295.6	4.4732	10.6
19	Male	5	2	1	173	DR40	Week 2	214	5.70826	0.7
19	Male	5	2	1	198	DR40	Week 1	217.2	4.36636	1.5
19	Male	5	2	1	230	DR40	Initial	234.9	4.14656	0.8
20	Male	5	2	1	87	DR30	Week 1	227.3	3.69785	0.6
20	Male	5	2	1	90	DR30	Week 2	226.1	5.55827	0.7
20	Male	5	2	1	280	DR30	Initial	244.1	4.93946	0.9
21	Female	3	2	2	93	DR20	Week 2	233.8	13.4263	3.15
21	Female	3	2	2	105	DR20	Week 1	231.3	14.965	4.5
21	Female	3	2	2	126	DR20	Initial	247.8	11.8876	6.95
22	Male	3	2	2	87	DR30	Week 1	213.3	7.19042	0.95
22	Male	3	2	2	119	DR30	Initial	222.7	5.06225	1
22	Male	3	2	2	216	DR30	Week 2	216.2	5.86999	1
23	Male	3	2	2	174	DR40	Week 2	208.8	7.87145	0.5
23	Male	3	2	2	223	DR40	Initial	240.9	5.26607	1.2
23	Male	3	2	2	260	DR40	Week 1	223.3	6.29673	0.75
24	Female	3	2	2	82	DR30	Week 2	217.8	8.43906	4.02
24	Female	3	2	2	85	DR30	Initial	257.6	8.23155	7.1
24	Female	3	2	2	101	DR30	Week 1	226.9	6.97222	2.7
25	Male	3	2	2	87	ADL	Week 2	236.5	6.25866	0.7
25	Male	3	2	2	94	ADL	Initial	234.7	7.55088	1.15
25	Male	3	2	2	145	ADL	Week 1	240.5	6.86556	1.2
26	Female	3	2	2	160	DR40	Week 1	222	9.1602	4.05
26	Female	3	2	2	210	DR40	Week 2	204.4	8.89543	1.3
26	Female	3	2	2	211	DR40	Initial	274.9	10.4975	8.75
27	Female	3	2	2	115	ADL	Initial	304.5	7.01812	10.5
27	Female	3	2	2	131	ADL	Week 2	314	7.82324	9
27	Female	3	2	2	225	ADL	Week 1	321.6	8.07831	9.55
28	Male	3	2	2	155	DR20	Week 2	234.7	4.95634	0.85
28	Male	3	2	2	197	DR20	Week 1	232	4.26044	1.1
28	Male	3	2	2	199	DR20	Initial	236.3	5.02614	1
29	Female	4	3	1	110	ADL	Week 2	264.7	18.1747	7.3
29	Female	4	3	1	165	ADL	Initial	281.8	17.7195	8.05
29	Female	4	3	1	263	ADL	Week 1	283.1	18.6299	7.25
30	Male	4	3	1	107	ADL	Initial	243.5	10.3814	0.9
30	Male	4	3	1	108	ADL	Week 1	250.2	5.98326	1.5
30	Male	4	3	1	242	ADL	Week 2	250.7	8.26678	0.8
31	Male	4	3	1	85	DR20	Week 2	227.3	2.44267	0.7
31	Male	4	3	1	105	DR20	Week 1	228.1	2.20349	1.1
31	Male	4	3	1	233	DR20	Initial	231.7	2.52408	1.9
32	Female	4	3	1	101	DR20	Week 2	221.4	7.63965	5.13
32	Female	4	3	1	125	DR20	Initial	257	9.96557	10.1
32	Female	4	3	1	137	DR20	Week 1	244.4	8.92519	9.2
33	Male	4	3	1	127	DR40	Initial	246.1	5.52247	0.8
33	Male	4	3	1	215	DR40	Week 1	225.7	5.37402	1.15
33	Male	4	3	1	249	DR40	Week 2	218.1	6.17009	0.5
34	Male	4	3	1	146	DR30	Week 1	252.7	2.78248	1.25
34	Male	4	3	1	160	DR30	Week 2	250.9	1.38499	0.8
34	Male	4	3	1	247	DR30	Initial	263.8	3.19941	1.75
35	Female	4	3	1	85	DR30	Week 1	263.8	11.3296	6.19
35	Female	4	3	1	96	DR30	Week 2	244.8	10.8036	4.16
35	Female	4	3	1	119	DR30	Initial	285.2	6.77985	10.85
36	Female	4	3	1	129	DR40	Initial	253.8	13.1178	9.2
36	Female	4	3	1	192	DR40	Week 1	219.8	6.78099	3.85
36	Female	4	3	1	204	DR40	Week 2	202.5	6.30705	5.25
37	Female	5	2	1	110	DR30	Week 2	219.7	4.44426	2.5
37	Female	5	2	1	136	DR30	Initial	247.5	6.67334	5.45
37	Female	5	2	1	151	DR30	Week 1	226.8	8.35649	4.45
38	Female	5	2	1	105	DR40	Week 2	214.5	4.4195	4.9
38	Female	5	2	1	125	DR40	Initial	247.4	6.86512	4.7
38	Female	5	2	1	291	DR40	Week 1	216.5	7.22762	4.55
39	Male	5	2	1	87	DR20	Week 1	205.7	3.43026	0.5
39	Male	5	2	1	113	DR20	Initial	217.5	3.40925	0.7
39	Male	5	2	1	222	DR20	Week 2	199.3	2.17943	0.55
40	Male	5	2	1	130	ADL	Week 2	207.1	7.03814	1.85
40	Male	5	2	1	248	ADL	Initial	188.5		1.7
40	Male	5	2	1	270	ADL	Week 1	214.7	6.28271	1.8
41	Male	8	3	2	103	DR40	Initial	238.1	3.70343	2.25
41	Male	8	3	2	107	DR40	Week 2	207.7	5.99288	0.65
41	Male	8	3	2	139	DR40	Week 1	213.4	5.81487	1.15
42	Female	8	3	2	147	DR30	Week 1	236.4	8.38341	8.5
42	Female	8	3	2	181	DR30	Week 2	209.4	5.46832	3.3
42	Female	8	3	2	218	DR30	Initial	274.1	4.65927	9.95
43	Male	8	3	2	78	ADL	Week 2	235.9	6.21116	1.3
43	Male	8	3	2	152	ADL	Week 1	237.7	3.17768	1.1
43	Male	8	3	2	211	ADL	Initial	246.1	3.14206	1.5
44	Female	8	3	2	102	ADL	Initial	246.9	4.31055	4.4
44	Female	8	3	2	174	ADL	Week 2	279.5	2.09136	7
44	Female	8	3	2	220	ADL	Week 1	268.9	3.28153	6.7
45	Female	6	4	1	85	DR20	Initial	302.6	9.381	9.8
45	Female	6	4	1	90	DR20	Week 1	263.9	13.3966	7.4
45	Female	6	4	1	145	DR20	Week 2	256.9	12.5888	4.65
46	Male	6	4	1	198	DR40	Initial	238.9	8.94537	0.5
46	Male	6	4	1	229	DR40	Week 1	219.6	8.616	0.7
46	Male	6	4	1	238	DR40	Week 2	210.6	12.7547	1
47	Male	6	4	1	137	DR30	Week 1	241.6	4.25458	0.85
47	Male	6	4	1	210	DR30	Week 2	238.7	5.56763	0.9
47	Male	6	4	1	307	DR30	Initial	249.4	5.66225	1.2
48	Female	6	4	1	117	DR40	Initial	244.3	10.6189	8.05
48	Female	6	4	1	234	DR40	Week 1	208.8	11.6598	8.95
48	Female	6	4	1	306	DR40	Week 2	204.9	11.0306	3
49	Male	6	4	1	116	ADL	Initial	234	8.40023	1.7
49	Male	6	4	1	141	ADL	Week 2	241.1	6.48213	1
49	Male	6	4	1	147	ADL	Week 1	238.3	7.82673	1.8
50	Female	6	4	1	124	ADL	Week 1	299.6	7.75868	9.13
50	Female	6	4	1	217	ADL	Initial	294.2	10.5927	6.75
50	Female	6	4	1	253	ADL	Week 2	297.4	10.1242	7.1
51	Male	6	4	1	126	DR20	Week 1	243.2	5.56623	0.9
51	Male	6	4	1	163	DR20	Week 2	241.8	4.22006	0.9
51	Male	6	4	1	355	DR20	Initial	251.7	7.07563	1.3
52	Female	6	4	1	232	DR30	Initial	294.5	7.32495	10.3
52	Female	6	4	1	258	DR30	Week 1	246.6	7.81656	6.95
52	Female	6	4	1	325	DR30	Week 2	236.8	6.75346	3.75
53	Female	7	4	2	117	ADL	Initial	287.2	20.7005	10.75
53	Female	7	4	2	120	ADL	Week 2	276.6	16.2826	6.2
53	Female	7	4	2	154	ADL	Week 1	291.8	18.4915	10.25
54	Male	7	4	2	208	DR20	Initial	224.5	9.03031	1.1
54	Male	7	4	2	225	DR20	Week 1	212.4	10.2354	1.65
54	Male	7	4	2	244	DR20	Week 2	220.8	13.0525	1.45
55	Female	7	4	2	85	DR30	Week 2	226.7	18.4214	5.05
55	Female	7	4	2	125	DR30	Week 1	229.6	18.4275	6.6
55	Female	7	4	2	311	DR30	Initial	233.7	10.9761	11.7
56	Male	7	4	2	122	ADL	Initial	285.7	3.72829	1.55
56	Male	7	4	2	135	ADL	Week 1	239.8	2.9183	1.65
56	Male	7	4	2	273	ADL	Week 2	247.3	3.78834	1.7
57	Female	7	4	2	113	DR40	Initial	282.1	16.3751	10.45
57	Female	7	4	2	168	DR40	Week 1	257.1	12.6103	9.05
57	Female	7	4	2	197	DR40	Week 2	236.8	8.84561	5.7
58	Female	7	4	2	96	DR20	Week 1	275.1	4.84265	6.07
58	Female	7	4	2	118	DR20	Week 2	272.6	2.89777	4.16
58	Female	7	4	2	260	DR20	Initial	281.5	3.10875	9.11
59	Male	7	4	2	227	DR30	Week 1	201.2	2.80768	0.9
59	Male	7	4	2	240	DR30	Week 2	215	3.38859	0.7
59	Male	7	4	2	356	DR30	Initial	255.2	2.42696	2
60	Male	7	4	2	165	DR40	Week 2	216.3	2.9561	1
60	Male	7	4	2	290	DR40	Week 1	236.9	2.10133	1
60	Male	7	4	2	435	DR40	Initial	217.8	2.70663	1.15
61	Female	8	3	2	82	DR20	Week 1	253.4	3.5043	6.33
61	Female	8	3	2	97	DR20	Initial	282.5	3.18631	9.55
61	Female	8	3	2	110	DR20	Week 2	251.6	4.80517	6.95
62	Male	8	3	2	101	DR30	Initial	256.5	3.03368	1.3
62	Male	8	3	2	116	DR30	Week 2	245.3	3.96531	0.5
62	Male	8	3	2	293	DR30	Week 1	243.2	3.59749	0.8
63	Male	8	3	2	110	DR20	Week 1	219.3	9.78763	0.65
63	Male	8	3	2	208	DR20	Week 2	212.4	12.5186	0.7
63	Male	8	3	2	221	DR20	Initial	234.3	9.41838	1.15
64	Female	8	3	2	85	DR40	Initial	276.1	10.0226	9.8
64	Female	8	3	2	105	DR40	Week 2	219.9	9.50993	5.25
64	Female	8	3	2	222	DR40	Week 1	226.9	7.17158	8.45
