# Supplementary material for: Sex‐specific effects of dietary restriction on physiological variables in Japanese quails
Source: Ecol Evol. 2024 May 23;14(5):e11405. doi: 10.1002/ece3.11405 (PMC11116846; doi:10.1002/ece3.11405)
Supplement: Supplementary file 1 — Data S1. [file ECE3-14-e11405-s001.zip › README_egg_mass_number_dataset.txt]

1. Title: Data used for: Sex-specific effects of dietary restriction on physiological variables in Japanese quails

2. Author Information 
	A. Principal Investigator (Contact Information)
		Name: Gebrehaweria Kidane Reda
		Institution: University of Debrecen
		Address: Department of Animal Science, Institute of Animal Science, Biotechnology and Nature Conservation, Faculty of Agricultural and Food Sciences and Environmental Management, University of Debrecen, 4032 Debrecen, Hungary
                       : Department of Evolutionary Zoology and Human Biology, Faculty of Life Science, University of Debrecen, 4032 Debrecen, Hungary
		Email: gebrek2000@agr.unideb.hu
                     : gebrek2000@gmail.com

	B. Co-investigator 1 
                Name: Sawadi Fransisco Ndunguru
		Institution: University of Debrecen
		Address: Department of Animal Science, Institute of Animal Science, Biotechnology and Nature Conservation, Faculty of Agricultural and Food Sciences and Environmental Management, University of Debrecen, 4032 Debrecen, Hungary
                       : Department of Evolutionary Zoology and Human Biology, Faculty of Life Science, University of Debrecen, 4032 Debrecen, Hungary
		
	C. Co-investigator 2
		Name: Brigitta Csernus
		Institution: University of Debrecen
		Address: Department of Evolutionary Zoology and Human Biology, Faculty of Life Science, University of Debrecen, 4032 Debrecen, Hungary
		
        D. Co-investigator 3
                Name: James K. Lugata
		Institution: University of Debrecen
             	Address: Department of Animal Nutrition and Physiology, Faculty of Agriculture and Food Sciences and Environmental Management, University of Debrecen, 4032 Debrecen, Hungary

                       

        E. Co-investigator 4
               Name: Renáta Knop
	       Institution: University of Debrecen
	       Address: Department of Animal Science, Institute of Animal Science, Biotechnology and Nature Conservation, Faculty of Agricultural and Food Sciences and Environmental Management, University of Debrecen, 4032 Debrecen, Hungary

        F. Co-investigator 5
              Name: Csaba Szabó
	      Institution: University of Debrecen
              Address: Department of Animal Nutrition and Physiology, Faculty of Agriculture and Food Sciences and Environmental Management, University of Debrecen, 4032 Debrecen, Hungary

       G. Supervisor 
              Name: Levente Czeglédi
	      Institution: University of Debrecen
	      Address: Department of Animal Science, Institute of Animal Science, Biotechnology and Nature Conservation, Faculty of Agricultural and Food Sciences and Environmental Management, University of Debrecen, 4032 Debrecen, Hungary
              Email: czegledi@agr.unideb.hu

       H. Supervisor (contact information)
              Name:Ádám Z. Lendvai
              Institution: University of Debrecen
	      Address: Department of Evolutionary Zoology and Human Biology, Faculty of Life Science, University of Debrecen, 4032 Debrecen, Hungary
              Email: azlendvai@gmail.com

                

3. Data collected: 2021 

4. Geographic location of data collection: Institute of Agricultural Research and Educational Farm of the University of Debrecen

5. Founding source: National Development, Research and Innovation Office (OTKA K139021)


ACCESS INFORMATION

Recommended citation for this dataset: Reda et al. (2024), Data used for: Sex-specific effects of dietary restriction on physiological variables in Japanese quails.


DATA & FILE OVERVIEW

File List: 
               
	File 1 Name: Dataset for egg mass and egg number.xlsx
	File 1 Description: The file contains egg mass record from dietary restriction experiment. 
 

METHODOLOGICAL INFORMATION

We used dietary restriction to mimic resource depletion and examined its effects on egg production in Japanese quails. Quails were subjected to ad libitum feeding or 20%, 30%, and 40% restriction levels for 14 days. 
We record the egg laying attendance and measured egg mass on a daily basis thoughout the restriction period using a digital scale (± 0.1 g). The unit of measurement for egg mass was gram (g). Egg number was calculated from the number of records per bird in the restriction period.  


DATA-SPECIFIC INFORMATION 

1. Number of variables/columns: 4

2. Number of rows: 481

3. Variable List:
		birdID
		treatment
		day
		eggmass


4. Missing data codes: represented by empty cells

4. Abbreviations used: 
	birdID; bird identification number. 
	treatment; different dietary restriction levels. 
	day; recording day.
	eggmass; egg mass in gram. 
	ADL; ad libitum. 
	DR20; 20% restricted. 
	DR30; 30% restricted. 
	DR40; 40% restricted.
