# Supplementary material for: Sex‐specific effects of dietary restriction on physiological variables in Japanese quails
Source: Ecol Evol. 2024 May 23;14(5):e11405. doi: 10.1002/ece3.11405 (PMC11116846; doi:10.1002/ece3.11405)
Supplement: Supplementary file 1 — Data S1. [file ECE3-14-e11405-s001.zip › README_file-for_physiology_dataset.txt]

1. Title: Data used for: Sex-specific effects of dietary restriction on physiological variables in Japanese quails

2. Author Information 
	A. Principal Investigator (Contact Information)
		Name: Gebrehaweria Kidane Reda
		Institution: University of Debrecen
		Address: Department of Animal Science, Institute of Animal Science, Biotechnology and Nature Conservation, Faculty of Agricultural and Food Sciences and Environmental Management, University of Debrecen, 4032 Debrecen, Hungary
                       : Department of Evolutionary Zoology and Human Biology, Faculty of Life Science, University of Debrecen, 4032 Debrecen, Hungary
		Email: gebrek2000@agr.unideb.hu
                     : gebrek2000@gmail.com

	B. Co-investigator 1 
                Name: Sawadi Fransisco Ndunguru
		Institution: University of Debrecen
		Address: Department of Animal Science, Institute of Animal Science, Biotechnology and Nature Conservation, Faculty of Agricultural and Food Sciences and Environmental Management, University of Debrecen, 4032 Debrecen, Hungary
                       : Department of Evolutionary Zoology and Human Biology, Faculty of Life Science, University of Debrecen, 4032 Debrecen, Hungary
		
	C. Co-investigator 2
		Name: Brigitta Csernus
		Institution: University of Debrecen
		Address: Department of Evolutionary Zoology and Human Biology, Faculty of Life Science, University of Debrecen, 4032 Debrecen, Hungary
		
        D. Co-investigator 3
                Name: James K. Lugata
		Institution: University of Debrecen
             	Address: Department of Animal Nutrition and Physiology, Faculty of Agriculture and Food Sciences and Environmental Management, University of Debrecen, 4032 Debrecen, Hungary


        E. Co-investigator 4
               Name: Renáta Knop
	       Institution: University of Debrecen
	       Address: Department of Animal Science, Institute of Animal Science, Biotechnology and Nature Conservation, Faculty of Agricultural and Food Sciences and Environmental Management, University of Debrecen, 4032 Debrecen, Hungary

        F. Co-investigator 5
              Name: Csaba Szabó
	      Institution: University of Debrecen
              Address: Department of Animal Nutrition and Physiology, Faculty of Agriculture and Food Sciences and Environmental Management, University of Debrecen, 4032 Debrecen, Hungary

       G. Supervisor 
              Name: Levente Czeglédi
	      Institution: University of Debrecen
	      Address: Department of Animal Science, Institute of Animal Science, Biotechnology and Nature Conservation, Faculty of Agricultural and Food Sciences and Environmental Management, University of Debrecen, 4032 Debrecen, Hungary
              Email: czegledi@agr.unideb.hu

       H. Supervisor (contact information)
              Name:Ádám Z. Lendvai
              Institution: University of Debrecen
	      Address: Department of Evolutionary Zoology and Human Biology, Faculty of Life Science, University of Debrecen, 4032 Debrecen, Hungary
              Email: azlendvai@gmail.com

                

3. Data collected: 2021 

4. Geographic location of data collection: Institute of Agricultural Research and Educational Farm of the University of Debrecen

5. Founding source: National Development, Research and Innovation Office (OTKA K139021)


ACCESS INFORMATION

Recommended citation for this dataset: Reda et al. (2023), Data used for: Nutrient-sensing genes mediate resource allocation in Japanese quails.


DATA & FILE OVERVIEW

File List: 
               
	File 1 Name: Dataset for body mass 
	File 1 Description: The effect different dietary restriction levels on plasma levels of IGF-1, triglycerides and body mass of adult Japanese quails (Coturnix japonica) 

METHODOLOGICAL INFORMATION

We used dietary restriction to mimic resource depletion and examined its effects on IGF-1, triglycerides and body mass in Japanese quails. 
Quails were subjected to ad libitum feeding or 20%, 30%, and 40% restriction levels for 14 days. 
We measured collected plasma samples for IGF-1, triglycerides analyses and measured body mass at the beginning of the experiment (day 0) and on days 7 and on day 14 of the restriction period. 
We measured body mass using a digital scale (± 0.1 g). The unit of measurement was gram (g).
We measured plasma IGF-1 levels using a competitive IGF-1 Enzyme-linked immunosorbent assay (ELISA). 
We analysed plasma triglyceride levels using a photometric method with a half-automatic analyser (Lab-Analyse, Orvostechnika Ltd., Budapest, Hungary).   


DATA-SPECIFIC INFORMATION 

1. Number of variables/columns: 11

2. Number of rows: 193

3. Variable List:
		birdID
		sex
		block
		stagger	
		session	
		handlingtime
		treatment
		week
		mass
		igf1	
		trig


4. Missing data codes: None

4. Abbreviations used: 
	birdID; bird identification number.
	sex; sex of birds
	block; experimental block
	stagger; numbers showing staggering batch
	session; sample collection session in one day sampling
	handlingtime; time from first aproach to the bird until final blood collection from that bird
	treatment; different dietary restriction levels. 
	week; sampling and measurement time points
	mass; body mass.
	igf1; circulating level of IGF-1 measured using ELISA
	trig; circulating level of triglycerides measured using photometric method
	ADL; ad libitum. 
	DR20; 20% restricted. 
	DR30; 30% restricted. 
	DR40; 40% restricted.
